# Supplementary material for: Prediction of all-cause mortality with malnutrition assessed by controlling nutritional status score in patients with heart failure: a systematic review and meta-analysis
Source: Public Health Nutr. 2021 Jun 30;25(7):1799–806. doi: 10.1017/S1368980021002470 (PMC9991799; doi:10.1017/S1368980021002470)
Supplement: Supplementary file 1 [file S1368980021002470sup.zip]

Archive with 3 entries (3 files):
- S1368980021002470sup001.doc
- S1368980021002470sup002.doc
- S1368980021002470sup003.doc
